# Supplementary material for: Interfacial Electromigration for Analysis of Biofluid Lipids in Small Volumes
Source: Anal Chem. 2023 Dec 5;95(50):18557–63. doi: 10.1021/acs.analchem.3c04309 (PMC10862378; doi:10.1021/acs.analchem.3c04309)
Supplement: Supplementary file 2 — ac3c04309_si_002.xlsx [file ac3c04309_si_002.xlsx]

## Sheet: Table S1
Table S1. Measurement of flow rate in the theta capillary spray
Δmg*	density of solvent (g/mL)**	mL of spray	spray time (min)	flow rate (nL/min)
1.30±0.28	0.84	0.001786±0.000337	15	103.17±22.45
*Mass of emitter before - Mass of emitter after sparying)
**Density of ACN: H2O (v/v=1:1) reference: Journal of Chemical & Engineering Data, 2001, 46, 851-857
Note: standard deviation was calculated from two replicated analyses.

## Sheet: Table S2
Table S2. Volume of thin film migrated
Migration Time (from Figure S2)	Flow rate (nL/min, from Table S1)	Volume (nL) of thin film migrated
0.045 min	103.17±22.45	4.64±1.0

## Sheet: Table S3
Table S3. List of Identified Lipids from Human Plasma Using a Modified Maytash Extraction Method
Mass Observed	Δm from Exact Mass	Tentively Identified Lipids	Ion Observed
703.562	0.0037	DG(44:8)	[M+H-H2O]+
	0.0013	DG(P-42:6)	[M+Na]+
709.443	0.0005	PA(36:6(OH))	[M+H]+
	0.0019	PA(34:3(OH))	[M+Na]+
723.432	0.0066	PA(40:10)	[M+H-H2O]+
727.647	0.0087	CE(24:5)	[M+H]+
732.544	0.01	PC(32:1)	[M+H]+
		PC(P-32:1(OH))
		PE-NMe(34:1)
		LPS(34:0)	[M+H-H2O]+
		PC(32:0(OH))
		PS(O-34:0)
740.465	0.0034	SHexCer(t30:1)	[M+H]+
	0.0061	PI-Cer(t30:1)
	0.0003	PE(38:9)	[M+H-H2O]+
742.578	0.0032	PC(O-34:3)	[M+H]+
		PC(P-34:2)
		PC(34:1)	[M+H-H2O]+
		PC(O-34:2(OH))
		PC(P-34:1(OH))
	0.005	HexCer(t36:2)	[M+H]+
	0.0056	CerP(t40:0)	[M+Na]+
		LPC(32:0)
		PC(O-32:0)
745.607	0.004	PA(O-40:1)	[M+H]+
		PA(P-40:0)
		PA(O-40:0(OH))	[M+H-H2O]+
747.61	0.0093	SM(t36:1)	[M+H]+
753.467	0.0042	DGDG(22:0)	[M+H]+
758.548	0.0002	PE(P-40:6)	[M+H-H2O]+
759.551	0.002	PG(O-36:3)	[M+H]+
		PG(P-36:2)
		PG(36:1)	[M+H-H2O]+
		PG(O-36:2(OH))
		PG(P-36:1(OH))
	0.0004	LPG(34:0)	[M+Na]+
		PG(O-34:0)
760.565	0.0008	PE(O-40:6)	[M+H-H2O]+
		PE(P-40:5)
761.572	0.003	PG(O-36:2)	[M+H]+
		PG(P-36:1)
		PG(36:0)	[M+H-H2O]+
		PG(O-36:1(OH))
		PG(P-36:0(OH))
		TG(44:6)	[M+Na]+
767.458	0.007	PA(42:11)	[M+H]+
		PA(42:10(OH))	[M+H-H2O]+
	0.0082	LPI(32:6)
	0.0046	PA(40:8)	[M+Na]+
782.552	0.0022	PI-Cer(d34:0)	[M+H]+
	0.0073	SHexCer(d34:0)
783.554	0.0002	PG(O-38:5)	[M+H]+
		PG(P-38:4)
		PG(38:3)	[M+H-H2O]+
		PG(O-38:4(OH))
		PG(P-38:3(OH))
	0.0026	PG(O-36:2)	[M+Na]+
		PG(P-36:1)
784.491	0.0004	PE(40:10)	[M+H]+
		PE(40:9(OH))	[M+H-H2O]+
	0.002	PE(38:7)	[M+Na]+
786.578	0.0012	PE(P-42:6)	[M+H-H2O]+
787.588	0.0031	PG(O-38:3)	[M+H]+
		PG(P-38:2)
		PG(38:1)	[M+H-H2O]+
		PG(O-38:2(OH))
		PG(P-38:1(OH))
		TG(46:7)	[M+Na]+
	0.0055	PG(O-36:0)	[M+Na]+
788.599	0.0039	PE(O-42:6)	[M+H-H2O]+
		PE(P-42:5)
806.553	0.0015	PI-Cer(d36:2)	[M+H]+
		PS(36:1(OH))
		PI-Cer(t36:1)	[M+H-H2O]+
	0.008	SHexCer(d36:2)	[M+H]+
		SHexCer(t36:1)	[M+H-H2O]+
	0.0098	LacCer(d30:1)	[M+H]+
		LacCer(t30:0)	[M+H-H2O]+
807.575	0.0001	LPI(34:0)	[M+H-H2O]+
		PI(O-34:0)
808.573	0.0029	PI-Cer(d36:1)	[M+H]+
		PS(36:0(OH))
		PI-Cer(t36:0)	[M+H-H2O]+
	0.0054	LacCer(d30:0)	[M+H]+
	0.01	PC(36:2)	[M+Na]+
		PC(O-36:3(OH))
		PC(P-36:2(OH))
810.583	0.0026	PI-Cer(d36:0)	[M+H]+
	0.0069	SHexCer(d36:0)
811.482	0.0022	DGDG(28:4)	[M+H-H2O]+
	0.0061	PI(34:5)
	0.0068	PGP(34:1)
		PA(42:8(OH))	[M+Na]+
	0.0085	LPI(32:4)
	0.0092	PA(44:11(OH))	[M+H]+
812.609	0.007	PC(38:3)	[M+H]+
		PC(O-38:4(OH))
		PC(P-38:3(OH))
		PC(38:2(OH))	[M+H-H2O]+
		PS(O-40:2)
		PS(P-40:1)
	0.0046	PC(36:0)	[M+Na]+
		PC(O-36:1(OH))
		PC(P-36:0(OH))
828.512	0.005	PE(42:10(OH))	[M+H]+
	0.0026	PE(40:7(OH))	[M+Na]+
849.769	0.0001	DG(P-54:6)	[M+H]+
		DG(54:5)	[M+H-H2O]+
		TG(O-54:5)
		TG(P-54:4)
	0.0023	DG(O-52:4)	[M+Na]+
872.75	0.0038	PE(O-46:1)	[M+H]+
		PE(P-46:0)
		PE(O-46:0(OH))	[M+H-H2O]+
873.764	0.0051	DG(56:7)	[M+H-H2O]+
		TG(O-56:7)
		TG(P-56:6)
	0.0027	DG(O-54:6)	[M+Na]+
		DG(P-54:5)
874.76	0.0018	PE(O-46:0)	[M+H]+
875.778	0.0072	DG(56:6)	[M+H-H2O]+
		TG(O-56:6)
		TG(P-56:5)
	0.0048	DG(O-54:5)	[M+Na]+
		DG(P-54:4)
877.789	0.0089	WE(62:12)*	[M+H]+
	0.0098	DG(O-54:4)	[M+Na]+
*WE: wax ester

## Sheet: Table S4
Table S4. List of Identified Lipids from Human Plasma Using a Maytash Extraction Method
Mass Observed	Δm from Exact Mass	Tentively Identified Lipids	Ion Observed
725.539	0.006	PG(O-32:0(OH))	[M+H]+
726.551	0.008	PE(O-36:4)	[M+H]+
		PE(P-36:3)
		PE(36:2)	[M+H-H2O]+
		PE(O-36:3(OH))
		PE(P-36:2(OH))
780.521	0.0041	PE(38:6(OH))	[M+H]+
	0.0075	SHexCer(d34:1)
		SHexCer(t34:0)	[M+H-H2O]+
	0.0065	PE(36:3(OH))	[M+Na]+
781.527	0.0026	MGDG(38:8)	[M+H-H2O]+
	0.0079	PG(O-36:3)	[M+Na]+
		PG(P-36:2)
782.544	0.001	SHexCer(d34:0)	[M+H]+
783.554	0.0002	PG(O-38:5)	[M+H]+
		PG(P-38:4)
		PG(38:3)	[M+H-H2O]+
		PG(O-38:4(OH))
		PG(P-38:3(OH))
	0.0026	PG(O-36:2)	[M+Na]+
		PG(P-36:1)
802.535	0.0005	PC(36:5)	[M+Na]+
		PC(P-36:5(OH))
	0.003	PC(38:8)	[M+H]+
		PC(38:7(OH))	[M+H-H2O]+
		PS(P-40:6)
	0.0041	LacCer(d30:3)	[M+H]+
		LacCer(t30:2)	[M+H-H2O]+
	0.0065	LacCer(d28:0)	[M+Na]+
804.523	0.0055	PE(40:8(OH))	[M+H]+
	0.0061	SHexCer(d36:3)
		SHexCer(t36:2)	[M+H-H2O]+
	0.0037	SHexCer(d34:0)	[M+Na]+
	0.0079	PE(38:4(Ke))
		PE(38:5(OH))
805.532	0.0053	PG(40:6)	[M+H-H2O]+
		PG(P-40:6(OH))
	0.0076	MGDG(40:10)
	0.0029	PG(O-38:5)	[M+Na]+
		PG(P-38:4)
806.544	0.0007	SHexCer(d36:2)	[M+H]+
		SHexCer(t36:1)	[M+H-H2O]+
807.549	0.0047	PG(P-40:6)	[M+H]+
		PG(40:5)	[M+H-H2O]+
		PG(O-40:6(OH))
		PG(P-40:5(OH))
	0.0082	MGDG(40:9)
	0.0023	PG(O-38:4)	[M+Na]+
		PG(P-38:3)
808.555	0.005	SHexCer(d36:1)	[M+H]+
		SHexCer(t36:0)	[M+H-H2O]+
	0.0066	PE(40:6(OH))	[M+H]+
	0.009	PE(38:3(OH))	[M+Na]+
809.564	0.0053	PG(O-40:6)	[M+H]+
		PG(P-40:5)
		PG(40:4)	[M+H-H2O]+
		PG(O-40:5(OH))
		PG(P-40:4(OH))
	0.0076	MGDG(40:8)
	0.0029	PG(O-38:3)	[M+Na]+
		PG(P-38:2)
810.574	0.0018	SHexCer(d36:0)	[M+H]+
	0.0098	PE(40:5(OH))
828.53	0.0082	PS(38:4(OH))	[M+H]+
	0.0038	SHexCer(d36:2)	[M+Na]+
	0.0057	PI-Cer(d36:2)
		PS(36:1(OH))
829.54	0.0026	PG(42:8)	[M+H-H2O]+
	0.009	SQDG(36:2)
	0.005	PG(P-40:6)	[M+Na]+
830.552	0.002	PS(38:3(OH))	[M+H]+
	0.0004	PI-Cer(d36:1)	[M+Na]+
		PS(36:0(OH))
	0.0078	LacCer(d30:0)
	0.01	SHexCer(d36:1)
831.557	0.0034	PG(42:7)	[M+H-H2O]+
	0.0082	SQDG(36:1)
	0.0058	PG(O-40:6)	[M+Na]+
		PG(P-40:5)
832.563	0.003	SHexCer(d38:3)	[M+H]+
		SHexCer(t38:2)	[M+H-H2O]+
	0.0041	PI-Cer(d36:0)	[M+Na]+
	0.0054	SHexCer(d36:0)
	0.0065	PI-Cer(d38:3)	[M+H]+
		PS(38:2(OH))
		PI-Cer(t38:2)	[M+H-H2O]+
833.572	0.0025	PG(42:6)	[M+H-H2O]+
		PG(P-42:6(OH))
	0.0091	SQDG(36:0)
	0.0049	PG(O-40:5)	[M+Na]+
		PG(P-40:4)
834.582	0.0038	PI-Cer(d38:2)	[M+H]+
		PS(38:1(OH))
		PI-Cer(t38:1)	[M+H-H2O]+
	0.0058	SHexCer(d38:2)	[M+H]+
		SHexCer(t38:1)	[M+H-H2O]+
835.603	0.0031	PI(O-36:0)	[M+H-H2O]+
851.7	0.0034	MGDG(42:1)	[M+H-H2O]+
	0.0028	PE-Cer(d46:1)	[M+Na]+
	0.0095	TG(50:3)
853.704	0.0004	PA(O-48:3)	[M+H]+
		PA(P-48:2)
		PA(48:1)	[M+H-H2O]+
		PA(O-48:2(OH))
		PA(P-48:1(OH))
	0.0086	MGDG(42:0)	[M+H-H2O]+
	0.002	PA(O-46:0)	[M+Na]+
	0.0092	PE-Cer(d46:0)
854.713	0.0053	HexCer(t44:2)	[M+H]+
855.724	0.0041	PA(O-48:2)	[M+H]+
		PA(P-48:1)
		PA(48:0)	[M+H-H2O]+
		PA(O-48:1(OH))
		PA(P-48:0(OH))
	0.0071	PE-Cer(d48:2)	[M+H]+
		PE-Cer(t48:1)	[M+H-H2O]+
856.576	0.0062	PS(40:4(OH))	[M+H]+
	0.0091	PC(42:9)
		PC(42:8(OH))	[M+H-H2O]+
	0.0003	LacCer(d32:1)	[M+Na]+
	0.0067	PC(40:6)
		PC(P-40:6(OH))
	0.0086	PI-Cer(d38:2)
		PS(38:1(OH))
877.71	0.0028	MGDG(44:2)	[M+H-H2O]+
	0.0034	PE-Cer(d48:2)	[M+Na]+
	0.0055	PA(O-50:5)	[M+H]+
		PA(P-50:4)
		PA(50:3)	[M+H-H2O]+
		PA(O-50:4(OH))
		PA(P-50:3(OH))
	0.0079	PA(O-48:2)	[M+Na]+
		PA(P-48:1)
878.713	0.0072	HexCer(t44:1)	[M+Na]+
879.717	0.0028	PA(O-50:4)	[M+H]+
		PA(P-50:3)
		PA(50:2)	[M+H-H2O]+
		PA(O-50:3(OH))
		PA(P-50:2(OH))
	0.0004	PA(O-48:1)	[M+Na]+
		PA(P-48:0)
880.724	0.0083	PC(O-44:4)	[M+H]+
		PC(P-44:3)
		PC(44:2)	[M+H-H2O]+
		PC(O-44:3(OH))
		PC(P-44:2(OH))
	0.0025	HexCer(t44:0)	[M+Na]+
881.732	0.0041	PA(O-50:3)	[M+H]+
		PA(P-50:2)
		PA(50:1)	[M+H-H2O]+
		PA(O-50:2(OH))
		PA(P-50:1(OH))
	0.0017	PA(O-48:0)	[M+Na]+
882.741	0.0022	HexCer(t46:2)	[M+H]+
883.753	0.0015	PA(O-50:2)	[M+H]+
		PA(P-50:1)
		PA(50:0)	[M+H-H2O]+
		PA(O-50:1(OH))
		PA(P-50:0(OH))
	0.0097	PE-Cer(d50:2)	[M+H]+
		PE-Cer(t50:1)	[M+H-H2O]+
903.727	0.0011	MGDG(46:3)	[M+H-H2O]+
	0.0071	PA(O-52:6)	[M+H]+
		PA(P-52:5)
		PA(52:4)	[M+H-H2O]+
		PA(O-52:5(OH))
		PA(P-52:4(OH))
	0.0095	PA(O-50:3)	[M+Na]+
		PA(P-50:2)
904.744	0.0077	PE(46:0(OH))	[M+H]+
	0.0076	PE(O-50:4)	[M+H-H2O]+
		PE(P-50:3)
905.742	0.0017	MGDG(46:2)	[M+H-H2O]+
	0.0023	PE-Cer(d50:2)	[M+Na]+
	0.0065	PA(O-52:5)	[M+H]+
		PA(P-52:4)
		PA(52:3)	[M+H-H2O]+
		PA(O-52:4(OH))
	0.0089	PA(O-50:2)	[M+Na]+
		PA(P-50:1)
907.754	0.0023	PA(O-52:4)	[M+H]+
		PA(52:2)	[M+H-H2O]+
	0.006	MGDG(46:1)
	0.0047	PA(O-50:1)	[M+Na]+
		PA(P-50:0)
	0.0065	PE-Cer(d50:1)

## Sheet: Table S5
Table S5. Solvent systems tested for in situ lipid extraction
Method/Name	Solvent	Ratio (by volume)
Folch	CHCl3 : MeOH	1:2
Acetonitrile : Water	ACN : H2O	4:1
Matyash (MTBE)	MTBE : MeOH : H2O	10:3:2.5
Matyash (Modified)	MTBE : ACN : H2O	10:4:1 + 10mM NH4Cl + 1mM HCl

## Sheet: Table S6
Table S6. Lipid isomers that were detected via in situ extraction and epoxidation
FA	FA Ion (m/z)	Epoxidized FA Ion (m/z)	Diagnostic Ions (m/z)
14:1 Δ4	225	241	101	85
14:1 Δ5			115	99
14:1 Δ6			129	113
14:1 Δ7			143	127
14:1 Δ8			157	141
16:1 Δ6	253	269	129	113
16:1 Δ7			143	127
16:1 Δ8			157	141
16:1 Δ9			171	155
16:1 Δ10			185	169
18:1 Δ8	281	297	157	141
18:1 Δ9			171	155
18:1 Δ10			185	169
18:1 Δ11			199	183
18:1 Δ12			213	197
18:2 Δ15	279	295	251	235
18:2 Δ12			211	195
18:2 Δ9			171	155
18:2 Δ6			129	113
18:3 Δ15	277	293	251	235
18:3 Δ12			211	195
18:3 Δ9			171	155
18:3 Δ6			129	113
